# Supplementary material for: Effects of Nitrogen and Phosphorus Limitation on Fatty Acid Contents in Aspergillus oryzae
Source: Front Microbiol. 2021 Oct 21;12:739569. doi: 10.3389/fmicb.2021.739569 (PMC8566876; doi:10.3389/fmicb.2021.739569)
Supplement: Supplementary Table 1 — The dried biomass of distinct nutrient-limited groups. CK, N-, P-, N- -, N- P-, and N- -P- represent the control and distinct N/P-limited groups, respectively. [file Table_1.XLSX]

## Sheet: Sheet1
Samples	CK	N-	P-	N- -	N-P-	N- -P-
Dried biomass（g/g）	0.299333	0.327708	0.307221	0.344152	0.323232	0.338547
